# Supplementary material for: Rational Design of Novel Peptidomimetics against Influenza A Virus: Biological and Computational Studies
Source: Int J Mol Sci. 2023 Sep 19;24(18):14268. doi: 10.3390/ijms241814268 (PMC10531517; doi:10.3390/ijms241814268)
Supplement: Supplementary file 1 [file ijms-24-14268-s001.zip]

Archive with 1 entries (1 files):
- ijms-2554182-supplementary.pdf
